# Supplementary material for: Tissue shear as a cue for aligning planar polarity in the developing Drosophila wing
Source: Nat Commun. 2025 Feb 7;16:1451. doi: 10.1038/s41467-025-56744-7 (PMC11806038; doi:10.1038/s41467-025-56744-7)
Supplement: Supplementary file 14 — Source Data [file 41467_2025_56744_MOESM14_ESM.xlsx]

## Sheet: Figure 1b'.
Figure 1b'
Average polarity magnitude
hAPF/Fz	Fz::EGFP
24	0.24707	0.26308	0.23372	0.25035	0.26462	0.25481	0.31677	0.22676	0.26886	0.28883
28	0.3518	0.26776	0.28351	0.2947	0.33883	0.32904	0.31962	0.31352	0.30493	0.31296
32	0.4042	0.34527	0.40833	0.38708	0.44594	0.3915	0.367	0.35354	0.37778	0.46117	0.35988	0.36377	0.37668
hAPF/Sqh	Sqh::3xmKate
24	0.23944	0.23002	0.21825	0.23238	0.21826	0.23504	0.24003	0.25052	0.27111	0.22445
28	0.13737	0.16829	0.16731	0.1665	0.16645	0.19552	0.20582	0.16969	0.18585	0.15809
32	0.15358	0.13986	0.13214	0.11228	0.119	0.1227	0.12459	0.13407	0.13866	0.1638

## Sheet: Figure 1c'.
Figure 1b'
Relative stable Fz and Anisotropic recoil velocity
hAPF/Relative stable Fz	Fz::sfGFP-mKate
24	0.756069	0.713299	0.695726	0.742481	0.718144	0.66321
28	0.723648	0.731362	0.711345	0.775335	0.75014	0.71743	0.75925
32	0.746231	0.811598	0.766337	0.724767	0.783792	0.808991	0.822211
hAPF/Anisotropic velocity	Anisotropic recoil velocity
24	0.145	0.09457	0.11134	0.1158	0.0556	0.15783
28	0.05325	0.04235	0.0856	0.0342	0.056	0.04466
32	0.0615073	0.0190022	0.0298697	0.0177352	0.0133358	0.0212324

## Sheet: Figure 1e
Figure 1e
Sqh::mKate polarity magnitude
hAPF/WT Proximal	WT Proximal
24	0.23944	0.23002	0.23238	0.21826	0.23504	0.24003	0.25052	0.2173	0.27
28	0.13737	0.16829	0.16731	0.1665	0.16645	0.19552	0.20582	0.16969	0.17
32	0.15358	0.13986	0.13214	0.1227	0.12459	0.13407	0.13866	0.1638
hAPF/WT Distal	WT Distal
24	0.21132	0.2101	0.21496	0.17919	0.2098
28	0.12402	0.11546	0.13478	0.14069	0.169
32	0.11452	0.12981	0.12095	0.13912	0.11081	0.12985	0.13114	0.134

## Sheet: Figure 1f
Figure 1f
Average cell eccentricity
hAPF/WT Proximal		WT Proximal
24	0.45205	0.43415	0.51861	0.35736	0.5645	0.39
28	0.26511	0.27629	0.29203	0.27672	0.28711	0.26796
32	0.26025	0.25965	0.21095	0.26054	0.2317
hAPF/WT Distal		WT Distal
24	0.37672	0.26728	0.41149	0.28297	0.22887	0.25622
28	0.26728	0.21139	0.20966	0.21011	0.18596	0.19653
32	0.21002	0.19748	0.19801	0.17553	0.20858

## Sheet: Figure 1g
Figure 1f
Fz polarity angle variance
	WT Proximal	WT Distal
	0.03271	0.15709
	0.063839	0.093538
	0.044665	0.076188
	0.03107	0.085039
	0.070037	0.11204
	0.031491	0.081516
	0.068636	0.095471

## Sheet: Figure 1h
Figure 1h
Relative stable Fz
hAPF/WT Proximal	WT Proximal
24	0.756069	0.713299	0.695726	0.742481	0.718144	0.66321	0.76165	0.72002	0.68856
28	0.723648	0.731362	0.711345	0.775335	0.75	0.72825	0.78205	0.70159	0.76001
32	0.746231	0.811598	0.766337	0.724767	0.783792	0.808991	0.822211	0.75126	0.80986
hAPF/WT Distal	WT Distal
24	0.747417	0.745047	0.752244	0.76735	0.789199	0.811791	0.769607	0.74941	0.78849
28	0.797915	0.775028	0.815886	0.761319	0.798314	0.77753	0.80238	0.82249	0.75637
32	0.826464	0.847686	0.794973	0.864329	0.799474	0.799151	0.78476	0.85576	0.82551

## Sheet: Figure 2b
Figure 2b
Sqh average polarity magnitude
hAPF/Condition	Control
28	0.16829	0.16731	0.1665	0.16645	0.19552	0.20582	0.1773	0.18585
32	0.15358	0.13986	0.13214	0.1227	0.12459	0.13407	0.13866	0.1638
hAPF/Condition	Severed wing
28	0.15149	0.1311	0.15248
32	0.14048	0.1246	0.1408

## Sheet: Figure 2c
Figure 2c
Fz angle variance
	Control	Severed wing
	0.03271	0.1868
	0.063839	0.2747
	0.044665	0.17688
	0.03107
	0.070037
	0.031491
	0.068636

## Sheet: Figure 2d
Figure 2d
Relative stable Fz
hAPF/Condition	Control
28	0.723648	0.731362	0.711345	0.775335	0.750002	0.783616	0.70805	0.74281	0.71883
32	0.746231	0.811598	0.766337	0.724767	0.783792	0.960119	0.900121	0.88226	0.74423
hAPF/Condition	Severed wing
28	1.05227	0.786687	0.808446	0.81773	0.818067	1.02806	0.939318	0.804481	0.982026	0.900279	0.88474	0.999279	0.894541	0.937616	0.83653	0.97112
32	1.07362	1.01144	1.1738	1.10396	1.07862	0.82978	0.862365	0.798258	0.904091	0.800213	1.10116

## Sheet: Figure 2g
Figure 2g
Average cell eccentricity
hAPF/Condition	Control
24	0.37672	0.26728	0.41149	0.28297	0.25622	0.27302	0.22012	0.42151
28	0.26728	0.21139	0.20966	0.21011	0.18596	0.19653
32	0.21002	0.19748	0.19801	0.17553	0.20858
hAPF/Condition	dpy>RNAi
24	0.1995	0.26766	0.2881	0.25685	0.2096	0.20835	0.25986	0.21012
28	0.19	0.19582	0.1528	0.1797	0.17908	0.17553
32	0.16	0.17465	0.15303	0.16785	0.1242

[truncated: 72 more sheets: Figure 2h, Figure 2i, Figure 2j, Figure 2k , Figure 3c, Figure 3c'., Figure 3d, Figure 3f, Figure 3g, Figure 4e, Figure 4f, Figure 4h, Figure 4i, Figure 4j , Figure 5c, Figure 5d, Figure 5e, Figure 5h, Figure 5i, Figure 5j …]
